# Supplementary material for: Altered Immunomodulatory Responses in the CX3CL1/CX3CR1 Axis Mediated by hMSCs in an Early In Vitro SOD1G93A Model of ALS
Source: Biomedicines. 2022 Nov 14;10(11):2916. doi: 10.3390/biomedicines10112916 (PMC9688016; doi:10.3390/biomedicines10112916)
Supplement: Supplementary file 1 [file biomedicines-10-02916-s001.zip]

Archive with 1 entries (1 files):
- biomedicines-1919764-supplementary.pdf
